# Supplementary material for: Regulation of aquaporin‐4 expression in the central nervous system investigated using M23‐AQP4 null mouse
Source: Glia. 2021 May 26;69(9):2235–51. doi: 10.1002/glia.24032 (PMC8361696; doi:10.1002/glia.24032)
Supplement: Supplementary file 5 — TableS1: Xxxx [file GLIA-69-2235-s004.xlsx]

## Sheet: proteinGroups_francesco pisani
Protein IDs	Majority protein IDs	Peptide counts (all)	Peptide counts (razor+unique)	Peptide counts (unique)	Fasta headers	Number of proteins	Peptides	Razor + unique peptides	Unique peptides	Peptides Ki_apq4_REP1_5LUGLIO2019_190708121131	Peptides Ki_MENO_REP1_4LUGLIO2019	Peptides Ki_MENO_REP2_4LUGLIO2019	Peptides WT_APQ4_REP1_3LUGLIO2019	Peptides WT_APQ4_REP2_3LUGLIO2019	Peptides WT_MENO_REP1_1LUGLIO2019	Peptides WT_MENO_REP2_1LUGLIO2019	Razor + unique peptides Ki_apq4_REP1_5LUGLIO2019_190708121131	Razor + unique peptides Ki_MENO_REP1_4LUGLIO2019	Razor + unique peptides Ki_MENO_REP2_4LUGLIO2019	Razor + unique peptides WT_APQ4_REP1_3LUGLIO2019	Razor + unique peptides WT_APQ4_REP2_3LUGLIO2019	Razor + unique peptides WT_MENO_REP1_1LUGLIO2019	Razor + unique peptides WT_MENO_REP2_1LUGLIO2019	Unique peptides Ki_apq4_REP1_5LUGLIO2019_190708121131	Unique peptides Ki_MENO_REP1_4LUGLIO2019	Unique peptides Ki_MENO_REP2_4LUGLIO2019	Unique peptides WT_APQ4_REP1_3LUGLIO2019	Unique peptides WT_APQ4_REP2_3LUGLIO2019	Unique peptides WT_MENO_REP1_1LUGLIO2019	Unique peptides WT_MENO_REP2_1LUGLIO2019	Sequence coverage [%]	Unique + razor sequence coverage [%]	Unique sequence coverage [%]	Mol. weight [kDa]	Sequence length	Sequence lengths	Q-value	Score	Sequence coverage Ki_apq4_REP1_5LUGLIO2019_190708121131 [%]	Sequence coverage Ki_MENO_REP1_4LUGLIO2019 [%]	Sequence coverage Ki_MENO_REP2_4LUGLIO2019 [%]	Sequence coverage WT_APQ4_REP1_3LUGLIO2019 [%]	Sequence coverage WT_APQ4_REP2_3LUGLIO2019 [%]	Sequence coverage WT_MENO_REP1_1LUGLIO2019 [%]	Sequence coverage WT_MENO_REP2_1LUGLIO2019 [%]	Intensity	Intensity Ki_apq4_REP1_5LUGLIO2019_190708121131	Intensity Ki_MENO_REP1_4LUGLIO2019	Intensity Ki_MENO_REP2_4LUGLIO2019
CON__ENSEMBL:ENSP00000377550;CON__P13646-1	CON__ENSEMBL:ENSP00000377550;CON__P13646-1	9;8	4;4	4;4	>ENSEMBL:ENSP00000377550 Tax_Id=9606 Gene_Symbol=KRT13 46 kDa protein;>P13646-1 SWISS-PROT:P13646-1 Tax_Id=9606 Gene_Symbol=KRT13 Isoform 1 of Keratin, type I cytoskeletal 13	2	9	4	4	3	8	7	1	3	1	2	0	4	4	0	0	0	0	0	4	4	0	0	0	0	22.4	13.3	13.3	45771	420	420;458	0	45905	7.1	20.7	20.5	2.6	7.1	2.9	5.5	5207000	0	3742200	1464800
CON__O43790;CON__Q14533;CON__Q6NT21;CON__P78385	CON__O43790;CON__Q14533;CON__Q6NT21;CON__P78385	4;4;3;3	2;2;1;1	2;2;1;1	>O43790 SWISS-PROT:O43790 Keratin, type II cuticular Hb6 (Hair keratin, type II Hb6) (ghHb6) - Homo sapiens (Human).;>Q14533 SWISS-PROT:Q14533 Keratin, type II cuticular Hb1 (Hair keratin, type II Hb1) (ghHKb1) (ghHb1) (MLN 137) - Homo sapiens (Human).;>Q6	4	4	2	2	1	1	1	0	1	4	4	0	0	0	0	0	2	2	0	0	0	0	0	2	2	9.1	6	6	53.5	486	486;505;493;493	0	30346	1.4	1.4	1.4	0	1.4	9.1	9.1	4786500	0	0	0
CON__P00761	CON__P00761	5	5	5	>P00761 SWISS-PROT:P00761|TRYP_PIG Trypsin - Sus scrofa (Pig).	1	5	5	5	3	2	2	3	2	3	4	3	2	2	3	2	3	4	3	2	2	3	2	3	4	22.9	22.9	22.9	24409	231	231	0	65043	14.3	7.8	7.8	16.5	7.8	16.5	16.5	10945000000	174360000	1209200000	1619600000
CON__P02533	CON__P02533	11	3	1	>P02533 SWISS-PROT:P02533 Tax_Id=9606 Gene_Symbol=KRT14 Keratin, type I cytoskeletal 14	1	11	3	1	8	8	8	6	7	8	7	3	3	3	3	3	3	3	1	1	1	1	1	1	1	27.1	10.4	3.2	51621	472	472	0	92111	21.4	20.6	21	16.5	19.1	22.2	19.1	47445000	2495500	10592000	5227800
CON__P02538;CON__P48668;CON__O95678;sp|Q8VED5|K2C79_MOUSE;CON__Q8VED5;CON__P05787;sp|P11679|K2C8_MOUSE;CON__H-INV:HIT000292931;sp|Q99M73|KRT84_MOUSE;sp|Q9DCV7|K2C7_MOUSE;CON__Q9DCV7;CON__Q14CN4-1;sp|Q6IME9|K2C72_MOUSE;CON__Q6IME9;CON__Q9NSB2;CON__Q6ISB0;sp|P03995|GFAP_MOUSE;sp|P20152|VIME_MOUSE	CON__P02538;CON__P48668	21;20;8;5;5;4;4;3;3;2;2;2;2;2;2;2;1;1	15;14;4;2;2;2;2;2;2;1;1;1;1;1;1;1;1;1	2;1;0;0;0;0;0;0;0;0;0;0;0;0;0;0;0;0	>P02538 SWISS-PROT:P02538 Tax_Id=9606 Gene_Symbol=KRT6A Keratin, type II cytoskeletal 6A;>P48668 SWISS-PROT:P48668 Tax_Id=9606 Gene_Symbol=KRT6C Keratin, type II cytoskeletal 6C	18	21	15	2	6	15	14	10	10	9	11	4	11	11	7	7	7	8	0	2	2	2	2	1	2	37.1	29.4	4.8	60044	564	564;564;551;531;531;483;490;443;603;457;457;511;520;520;600;600;430;466	0	142.58	9.9	28.7	25.9	18.6	18.6	17.4	20.6	29547000	1143200	9683000	6943900
CON__P02668	CON__P02668	3	3	3	>P02668 SWISS-PROT:P02668 Kappa-casein [Contains: Casoxin C; Casoxin 6; Casoxin A; Casoxin B; Casoplatelin] - Bos taurus (Bovine).	1	3	3	3	2	1	2	0	1	0	1	2	1	2	0	1	0	1	2	1	2	0	1	0	1	18.3	18.3	18.3	18974	169	169	0	20553	12.4	5.9	11.8	0	5.9	0	5.9	2197100	164530	0	2032500
CON__P02754	CON__P02754	3	3	3	>P02754 SWISS-PROT:P02754 Beta-lactoglobulin - Bos taurus (Bovine).	1	3	3	3	1	1	2	1	1	1	3	1	1	2	1	1	1	3	1	1	2	1	1	1	3	16.7	16.7	16.7	18281	162	162	0	19977	4.9	4.9	11.7	4.9	4.9	6.8	16.7	1755300	184900	0	209000
CON__P02769	CON__P02769	7	7	6	>P02769 SWISS-PROT:P02769 (Bos taurus) Bovine serum albumin precursor	1	7	7	6	0	6	5	0	0	1	0	0	6	5	0	0	1	0	0	5	4	0	0	1	0	12.5	12.5	11	69293	607	607	0	43442	0	10.5	9.4	0	0	2	0	4539700	0	1778800	2370300
CON__P04259	CON__P04259	20	1	1	>P04259 SWISS-PROT:P04259 Tax_Id=9606 Gene_Symbol=KRT6B Keratin, type II cytoskeletal 6B	1	20	1	1	6	14	13	9	9	8	10	0	1	1	1	1	0	1	0	1	1	1	1	0	1	35.3	3	3	59998	564	564	0	78174	9.9	27	24.1	16.8	16.8	14.4	18.8	1412700	0	219180	301920
CON__P04264;CON__H-INV:HIT000016045	CON__P04264	33;1	33;1	22;0	>P04264 SWISS-PROT:P04264 Tax_Id=9606 Gene_Symbol=KRT1 Keratin, type II cytoskeletal 1	2	33	33	22	22	22	21	27	19	24	21	22	22	21	27	19	24	21	14	14	14	18	12	17	13	54.3	54.3	43.5	66017	644	644;99	0	323.31	38.5	41.1	38.7	46.6	38.2	47	43	1022100000	68092000	145040000	139820000
CON__P08727	CON__P08727	4	1	1	>P08727 SWISS-PROT:P08727 Tax_Id=9606 Gene_Symbol=KRT19 Keratin, type I cytoskeletal 19	1	4	1	1	1	3	2	1	1	1	1	0	1	1	0	0	0	0	0	1	1	0	0	0	0	8	2.2	2.2	44091	400	400	0	73834	1.8	6.2	4.5	2.2	2.2	2.2	2.2	0	0	0	0
CON__P08779;sp|Q9Z2K1|K1C16_MOUSE;CON__Q9Z2K1;CON__Q3ZAW8	CON__P08779	15;6;6;6	12;4;4;4	7;2;2;2	>P08779 SWISS-PROT:P08779 Tax_Id=9606 Gene_Symbol=KRT16 Keratin, type I cytoskeletal 16	4	15	12	7	10	11	10	6	10	10	9	8	9	9	5	9	9	8	5	6	5	3	6	5	5	37.6	32.8	20.9	51267	473	473;469;469;474	0	183.1	25.6	26.6	27.1	15.2	25.6	28.3	24.7	73677000	2667000	20047000	10906000
CON__P13645;sp|P02535|K1C10_MOUSE;CON__P02535-1;sp|P08730|K1C13_MOUSE;CON__P08730-1;CON__Q7Z3Y7;CON__Q7Z3Y8;CON__Q148H6;CON__Q2M2I5;sp|P05784|K1C18_MOUSE;CON__P05784;CON__Q7Z3Z0;sp|A6BLY7|K1C28_MOUSE;sp|A1L317|K1C24_MOUSE;sp|Q62168|K1H2_MOUSE;CON__Q92764;sp|Q8VCW2|K1C25_MOUSE;sp|Q9Z320|K1C27_MOUSE;CON__A2AB72;sp|Q497I4|KRT35_MOUSE;CON__Q497I4;CON__Q7Z3Y9;sp|B1AQ75|KRT36_MOUSE	CON__P13645	28;8;8;5;5;4;3;3;3;2;2;2;2;2;1;1;1;1;1;1;1;1;1	28;8;8;5;5;4;3;3;3;2;2;2;2;2;1;1;1;1;1;1;1;1;1	22;4;4;0;0;1;1;1;0;0;0;1;0;0;0;0;0;0;0;0;0;0;0	>P13645 SWISS-PROT:P13645 Tax_Id=9606 Gene_Symbol=KRT10 Keratin, type I cytoskeletal 10	23	28	28	22	20	17	19	18	17	14	16	20	17	19	18	17	14	16	17	12	16	16	14	13	14	53	53	47	59.51	593	593;570;570;437;437;486;459;464;525;423;423;450;462;512;407;425;446;448;453;455;455;468;473	0	323.31	45	32.9	41.1	41.1	39	32	34.7	607430000	75897000	155390000	85763000
CON__P13647	CON__P13647	16	8	1	>P13647 SWISS-PROT:P13647 Tax_Id=9606 Gene_Symbol=KRT5 Keratin, type II cytoskeletal 5	1	16	8	1	7	13	11	9	11	7	9	3	7	5	5	7	4	4	0	1	1	1	0	0	0	25.3	13.6	1.5	62378	590	590	0	171.68	11.5	20.8	17.1	15.4	18	11.5	13.9	31583000	594080	9934000	4242000
CON__P19012	CON__P19012	6	1	1	>P19012 SWISS-PROT:P19012 Tax_Id=9606 Gene_Symbol=KRT15 Keratin, type I cytoskeletal 15	1	6	1	1	2	4	4	1	3	2	2	0	0	1	0	0	0	0	0	0	1	0	0	0	0	12.1	2.9	2.9	49167	456	456	0	65936	4.2	7.7	9	2	6.1	4.6	4.6	412400	0	0	412400
CON__P19013	CON__P19013	8	6	3	>P19013 SWISS-PROT:P19013 Tax_Id=9606 Gene_Symbol=KRT4 keratin 4	1	8	6	3	1	5	3	1	2	2	3	0	4	2	1	0	1	1	0	3	1	0	0	0	0	13.8	11.1	5.4	63.91	594	594	0	36594	1.5	8.9	5.7	1.7	2.7	3.2	4.4	2300700	0	1344700	682640
CON__P35527;CON__Q99456	CON__P35527	23;1	22;0	22;0	>P35527 SWISS-PROT:P35527 Tax_Id=9606 Gene_Symbol=KRT9 Keratin, type I cytoskeletal 9	2	23	22	22	15	16	10	14	14	16	17	15	15	10	14	14	16	17	15	15	10	14	14	16	17	54.3	54.3	54.3	62129	623	623;494	0	323.31	35.2	32.4	18.3	29.5	31.9	36	39.6	299190000	37927000	47303000	18865000
CON__P35908;sp|Q6IFZ6|K2C1B_MOUSE;CON__Q6IFZ6;sp|Q6IFZ9|K2C74_MOUSE;CON__Q9H552;sp|P19246|NFH_MOUSE	CON__P35908	30;3;3;2;2;1	27;1;1;1;1;1	19;0;0;0;0;0	>P35908 SWISS-PROT:P35908 Tax_Id=9606 Gene_Symbol=KRT2 Keratin, type II cytoskeletal 2 epidermal	6	30	27	19	14	22	16	20	16	17	19	12	19	15	18	14	16	17	8	13	10	12	8	12	11	58.8	54.6	44	65865	645	645;572;572;495;499;1090	0	323.31	29.8	42.9	31.2	41.6	32.2	44.2	45	387520000	14006000	75688000	66475000
sp|Q9Z2T6|KRT85_MOUSE;CON__P78386;CON__Q61726;sp|Q9ERE2|KRT81_MOUSE;sp|P97861|KRT86_MOUSE;sp|Q6IMF0|KRT87_MOUSE	sp|Q9Z2T6|KRT85_MOUSE;CON__P78386;CON__Q61726;sp|Q9ERE2|KRT81_MOUSE;sp|P97861|KRT86_MOUSE;sp|Q6IMF0|KRT87_MOUSE	4;4;3;3;3;3	3;3;2;2;2;2	2;2;1;1;1;1	>sp|Q9Z2T6|KRT85_MOUSE Keratin, type II cuticular Hb5 OS=Mus musculus GN=Krt85 PE=1 SV=2;>P78386 SWISS-PROT:P78386 Keratin, type II cuticular Hb5 (Hair keratin, type II Hb5) - Homo sapiens (Human).;>Q61726 TREMBL:Q61726 Tax_Id=10090 Gene_Symbol=5430421N21R	6	4	3	2	1	1	1	0	1	4	4	0	0	0	0	0	3	3	0	0	0	0	0	2	2	6.5	5.1	3.6	55759	507	507;507;479;481;486;495	0	19766	1.4	1.4	1.4	0	1.4	6.5	6.5	1651900	0	0	0
CON__Q04695;sp|Q9QWL7|K1C17_MOUSE;CON__Q9QWL7	CON__Q04695;sp|Q9QWL7|K1C17_MOUSE;CON__Q9QWL7	8;6;6	4;2;2	3;1;1	>Q04695 SWISS-PROT:Q04695 Tax_Id=9606 Gene_Symbol=KRT17 Keratin, type I cytoskeletal 17;>sp|Q9QWL7|K1C17_MOUSE Keratin, type I cytoskeletal 17 OS=Mus musculus GN=Krt17 PE=1 SV=3;>Q9QWL7 SWISS-PROT:Q9QWL7 Tax_Id=10090 Gene_Symbol=Krt17 Keratin, type I cytos	3	8	4	3	2	4	4	3	5	4	2	0	1	2	1	3	2	0	0	0	1	0	2	1	0	17.1	8.8	6	48105	432	432;433;433	0	41636	4.6	9.5	9.5	7.9	12	9.7	5.1	3932500	0	436920	1156600
CON__Q9UE12;CON__Q15323;CON__Q6NTB9;CON__O76009;sp|Q61897|KT33B_MOUSE;CON__Q14525;sp|Q61765|K1H1_MOUSE;CON__A2A5Y0;CON__Q14532;CON__REFSEQ:XP_986630;sp|Q9D646|KRT34_MOUSE;CON__Q9D646;CON__O76011;sp|Q8K0Y2|KT33A_MOUSE;CON__Q8IUT8;sp|Q6IFX3|K1C40_MOUSE;CON__O76015;CON__O76013;CON__O76014;CON__Q6IFU5	CON__Q9UE12;CON__Q15323;CON__Q6NTB9;CON__O76009;sp|Q61897|KT33B_MOUSE;CON__Q14525;sp|Q61765|K1H1_MOUSE;CON__A2A5Y0;CON__Q14532;CON__REFSEQ:XP_986630;sp|Q9D646|KRT34_MOUSE;CON__Q9D646;CON__O76011;sp|Q8K0Y2|KT33A_MOUSE;CON__Q8IUT8;sp|Q6IFX3|K1C40_MOUSE;CON__O76015;CON__O76013;CON__O76014	4;4;3;3;3;3;3;3;3;3;2;2;2;2;2;2;2;2;2;1	3;3;3;3;2;2;2;2;2;2;2;2;2;2;2;1;1;1;1;1	3;3;3;3;2;2;2;2;2;2;2;2;2;2;2;1;1;1;1;1	>Q9UE12 TREMBL:Q9UE12 Type I hair keratin 1 - Homo sapiens (Human).;>Q15323 SWISS-PROT:Q15323 Keratin, type I cuticular HA1 (Hair keratin, type I HA1);>Q6NTB9 TREMBL:Q6NTB9 Type I hair keratin 3A - Homo sapiens (Human).;>O76009 SWISS-PROT:O76009 Keratin, t	20	4	3	3	1	0	0	0	0	2	2	0	0	0	0	0	2	2	0	0	0	0	0	2	2	8.9	7.2	7.2	47237	416	416;416;404;404;404;404;416;416;448;476;392;392;394;404;436;439;456;467;471;431	0	20378	1.7	0	0	0	0	4.1	5	1647900	0	0	0
sp|Q6IFX2|K1C42_MOUSE;CON__Q6IFX2	sp|Q6IFX2|K1C42_MOUSE;CON__Q6IFX2	5;5	1;1	1;1	>sp|Q6IFX2|K1C42_MOUSE Keratin, type I cytoskeletal 42 OS=Mus musculus GN=Krt42 PE=1 SV=1;>Q6IFX2 SWISS-PROT:Q6IFX2 Tax_Id=10090 Gene_Symbol=Krt42 Keratin, type I cytoskeletal 42	2	5	1	1	3	4	3	2	3	3	3	0	1	0	0	0	0	0	0	1	0	0	0	0	0	13.7	2.9	2.9	50133	452	452;452	0	61318	8.8	12.2	9.3	6.6	9.3	9.3	9.3	131200	0	131200	0
CON__Q8N1N4-2;CON__Q7RTT2	CON__Q8N1N4-2;CON__Q7RTT2	4;4	1;1	1;1	>Q8N1N4-2 SWISS-PROT:Q8N1N4-2 Tax_Id=9606 Gene_Symbol=KRT78 Isoform 2 of Keratin, type II cytoskeletal 78;>Q7RTT2 TREMBL:Q7RTT2 Tax_Id=9606 Gene_Symbol=KRT78 Keratin-78	2	4	1	1	2	2	1	3	2	2	3	1	0	0	1	1	0	1	1	0	0	1	1	0	1	6.3	1.5	1.5	56964	521	521;521	0	64028	2.9	2.9	1.3	5	2.9	3.3	4.8	895880	160950	0	0
CON__Q7Z794	CON__Q7Z794	5	2	2	>Q7Z794 SWISS-PROT:Q7Z794 Tax_Id=9606 Gene_Symbol=KRT77 Keratin 77	1	5	2	2	1	3	2	1	2	0	2	0	1	1	0	0	0	0	0	1	1	0	0	0	0	7.6	3.1	3.1	61802	578	578	0	11529	2.1	4.8	2.8	2.1	3.3	0	3.3	127400	0	0	127400
CON__Q86YZ3	CON__Q86YZ3	6	6	6	>Q86YZ3 SWISS-PROT:Q86YZ3 Tax_Id=9606 Gene_Symbol=HRNR Hornerin	1	6	6	6	0	0	1	4	4	3	5	0	0	1	4	4	3	5	0	0	1	4	4	3	5	7.5	7.5	7.5	282.39	2850	2850	0	38841	0	0	1.9	4.6	4.6	4.4	5	2578900	0	0	0
sp|E9Q557|DESP_MOUSE	sp|E9Q557|DESP_MOUSE	4	4	4	>sp|E9Q557|DESP_MOUSE Desmoplakin OS=Mus musculus GN=Dsp PE=1 SV=1	1	4	4	4	0	0	1	0	1	1	2	0	0	1	0	1	1	2	0	0	1	0	1	1	2	1.1	1.1	1.1	332.91	2883	2883	0	22963	0	0	0.3	0	0.3	0.3	0.6	837320	0	0	215220
sp|O35295|PURB_MOUSE	sp|O35295|PURB_MOUSE	6	6	6	>sp|O35295|PURB_MOUSE Transcriptional activator protein Pur-beta OS=Mus musculus GN=Purb PE=1 SV=3	1	6	6	6	2	0	0	4	4	0	0	2	0	0	4	4	0	0	2	0	0	4	4	0	0	20.7	20.7	20.7	33901	324	324	0	146.08	11.4	0	0	17.9	14.8	0	0	24653000	3799400	0	0
sp|O35737|HNRH1_MOUSE;sp|Q9Z2X1|HNRPF_MOUSE	sp|O35737|HNRH1_MOUSE	3;1	3;1	2;1	>sp|O35737|HNRH1_MOUSE Heterogeneous nuclear ribonucleoprotein H OS=Mus musculus GN=Hnrnph1 PE=1 SV=3	2	3	3	2	0	0	0	3	2	0	0	0	0	0	3	2	0	0	0	0	0	2	1	0	0	9.6	9.6	5.8	49199	449	449;415	0	29603	0	0	0	9.6	5.8	0	0	5049300	0	0	0
sp|O70318|E41L2_MOUSE	sp|O70318|E41L2_MOUSE	5	5	5	>sp|O70318|E41L2_MOUSE Band 4.1-like protein 2 OS=Mus musculus GN=Epb41l2 PE=1 SV=2	1	5	5	5	2	0	0	2	4	0	0	2	0	0	2	4	0	0	2	0	0	2	4	0	0	4.7	4.7	4.7	109.94	988	988	0	31664	1.8	0	0	1.7	3.7	0	0	3673800	487960	0	0
sp|O70456|1433S_MOUSE	sp|O70456|1433S_MOUSE	3	1	1	>sp|O70456|1433S_MOUSE 14-3-3 protein sigma OS=Mus musculus GN=Sfn PE=1 SV=2	1	3	1	1	1	0	0	3	3	1	0	0	0	0	1	1	0	0	0	0	0	1	1	0	0	9.3	3.2	3.2	27706	248	248	0	9304	2.8	0	0	9.3	9.3	2.8	0	7913300	0	0	0
sp|O88532|ZFR_MOUSE	sp|O88532|ZFR_MOUSE	6	6	6	>sp|O88532|ZFR_MOUSE Zinc finger RNA-binding protein OS=Mus musculus GN=Zfr PE=1 SV=2	1	6	6	6	2	0	0	5	4	0	0	2	0	0	5	4	0	0	2	0	0	5	4	0	0	10.1	10.1	10.1	116.86	1074	1074	0	42863	3.2	0	0	9	7	0	0	1818000	407120	0	0
sp|O88569|ROA2_MOUSE	sp|O88569|ROA2_MOUSE	4	4	4	>sp|O88569|ROA2_MOUSE Heterogeneous nuclear ribonucleoproteins A2/B1 OS=Mus musculus GN=Hnrnpa2b1 PE=1 SV=2	1	4	4	4	2	0	0	3	3	0	0	2	0	0	3	3	0	0	2	0	0	3	3	0	0	17	17	17	37402	353	353	0	36182	5.7	0	0	14.2	12.7	0	0	3175000	1181700	0	0
sp|O88935|SYN1_MOUSE	sp|O88935|SYN1_MOUSE	12	12	11	>sp|O88935|SYN1_MOUSE Synapsin-1 OS=Mus musculus GN=Syn1 PE=1 SV=2	1	12	12	11	7	3	2	9	7	2	2	7	3	2	9	7	2	2	7	3	2	8	6	2	2	22	22	19.7	74096	706	706	0	102.6	14	7.6	6.7	18.1	14	6.7	6.7	18489000	7397300	691150	680990
sp|P04370|MBP_MOUSE	sp|P04370|MBP_MOUSE	7	7	7	>sp|P04370|MBP_MOUSE Myelin basic protein OS=Mus musculus GN=Mbp PE=1 SV=2	1	7	7	7	7	2	1	6	6	0	0	7	2	1	6	6	0	0	7	2	1	6	6	0	0	22.4	22.4	22.4	27167	250	250	0	77124	22.4	8	4.8	21.6	21.6	0	0	175060000	36747000	477120	0
sp|P05063|ALDOC_MOUSE	sp|P05063|ALDOC_MOUSE	4	2	2	>sp|P05063|ALDOC_MOUSE Fructose-bisphosphate aldolase C OS=Mus musculus GN=Aldoc PE=1 SV=4	1	4	2	2	1	0	0	4	3	1	0	0	0	0	2	1	1	0	0	0	0	2	1	1	0	10.2	6.3	6.3	39394	363	363	0	17363	1.9	0	0	10.2	6.9	3	0	130170	0	0	0
sp|P05064|ALDOA_MOUSE	sp|P05064|ALDOA_MOUSE	16	16	14	>sp|P05064|ALDOA_MOUSE Fructose-bisphosphate aldolase A OS=Mus musculus GN=Aldoa PE=1 SV=2	1	16	16	14	8	0	0	13	12	1	1	8	0	0	13	12	1	1	7	0	0	11	10	1	1	58.2	58.2	54.4	39355	364	364	0	211.11	32.4	0	0	43.1	46.2	3	3	50824000	5775100	0	0
sp|P68373|TBA1C_MOUSE;sp|P68369|TBA1A_MOUSE;sp|P05213|TBA1B_MOUSE;sp|P05214|TBA3_MOUSE;sp|P68368|TBA4A_MOUSE;sp|Q9JJZ2|TBA8_MOUSE	sp|P68373|TBA1C_MOUSE;sp|P68369|TBA1A_MOUSE;sp|P05213|TBA1B_MOUSE;sp|P05214|TBA3_MOUSE	5;5;5;4;2;2	5;5;5;4;2;2	5;5;5;4;2;2	>sp|P68373|TBA1C_MOUSE Tubulin alpha-1C chain OS=Mus musculus GN=Tuba1c PE=1 SV=1;>sp|P68369|TBA1A_MOUSE Tubulin alpha-1A chain OS=Mus musculus GN=Tuba1a PE=1 SV=1;>sp|P05213|TBA1B_MOUSE Tubulin alpha-1B chain OS=Mus musculus GN=Tuba1b PE=1 SV=2;>sp|P05214	6	5	5	5	2	0	0	4	3	0	0	2	0	0	4	3	0	0	2	0	0	4	3	0	0	16	16	16	49909	449	449;451;451;450;448;449	0	72406	6.2	0	0	14	10.5	0	0	19884000	4957200	0	0
sp|P07724|ALBU_MOUSE	sp|P07724|ALBU_MOUSE	3	3	3	>sp|P07724|ALBU_MOUSE Serum albumin OS=Mus musculus GN=Alb PE=1 SV=3	1	3	3	3	0	1	1	3	3	0	0	0	1	1	3	3	0	0	0	1	1	3	3	0	0	6.2	6.2	6.2	68692	608	608	0	19478	0	2.3	2.3	6.2	6.2	0	0	3157900	0	674070	355320
sp|P09405|NUCL_MOUSE	sp|P09405|NUCL_MOUSE	6	6	6	>sp|P09405|NUCL_MOUSE Nucleolin OS=Mus musculus GN=Ncl PE=1 SV=2	1	6	6	6	1	0	0	4	4	0	0	1	0	0	4	4	0	0	1	0	0	4	4	0	0	12.6	12.6	12.6	76722	707	707	0	70883	1.8	0	0	9.2	7.6	0	0	4827200	216430	0	0
sp|P10126|EF1A1_MOUSE	sp|P10126|EF1A1_MOUSE	7	2	2	>sp|P10126|EF1A1_MOUSE Elongation factor 1-alpha 1 OS=Mus musculus GN=Eef1a1 PE=1 SV=3	1	7	2	2	3	0	0	7	7	0	0	0	0	0	2	2	0	0	0	0	0	2	2	0	0	19	7.6	7.6	50113	462	462	0	14581	7.4	0	0	19	19	0	0	2930300	0	0	0
sp|P10637|TAU_MOUSE	sp|P10637|TAU_MOUSE	10	10	10	>sp|P10637|TAU_MOUSE Microtubule-associated protein tau OS=Mus musculus GN=Mapt PE=1 SV=3	1	10	10	10	2	0	0	9	8	0	0	2	0	0	9	8	0	0	2	0	0	9	8	0	0	16.8	16.8	16.8	76243	733	733	0	91698	3.5	0	0	15.4	13.5	0	0	6604300	995430	0	0
sp|P14873|MAP1B_MOUSE	sp|P14873|MAP1B_MOUSE	30	29	29	>sp|P14873|MAP1B_MOUSE Microtubule-associated protein 1B OS=Mus musculus GN=Map1b PE=1 SV=2	1	30	29	29	18	0	0	22	24	0	0	17	0	0	21	23	0	0	17	0	0	21	23	0	0	17.8	17.4	17.4	270.25	2464	2464	0	323.31	10.7	0	0	13.7	13.9	0	0	50569000	6185700	0	0
sp|P16330|CN37_MOUSE	sp|P16330|CN37_MOUSE	5	5	5	>sp|P16330|CN37_MOUSE 2,3-cyclic-nucleotide 3-phosphodiesterase OS=Mus musculus GN=Cnp PE=1 SV=3	1	5	5	5	2	0	0	3	3	0	0	2	0	0	3	3	0	0	2	0	0	3	3	0	0	11.9	11.9	11.9	47123	420	420	0	38416	6.4	0	0	6.9	6.9	0	0	2390900	614070	0	0
sp|P17225|PTBP1_MOUSE;sp|Q8BHD7|PTBP3_MOUSE	sp|P17225|PTBP1_MOUSE;sp|Q8BHD7|PTBP3_MOUSE	4;2	4;2	4;2	>sp|P17225|PTBP1_MOUSE Polypyrimidine tract-binding protein 1 OS=Mus musculus GN=Ptbp1 PE=1 SV=2;>sp|Q8BHD7|PTBP3_MOUSE Polypyrimidine tract-binding protein 3 OS=Mus musculus GN=Ptbp3 PE=1 SV=1	2	4	4	4	2	0	0	1	2	0	0	2	0	0	1	2	0	0	2	0	0	1	2	0	0	11.8	11.8	11.8	56477	527	527;523	0	26753	5.9	0	0	1.5	5.9	0	0	8659000	1517000	0	0
sp|P20029|GRP78_MOUSE	sp|P20029|GRP78_MOUSE	8	6	6	>sp|P20029|GRP78_MOUSE 78 kDa glucose-regulated protein OS=Mus musculus GN=Hspa5 PE=1 SV=3	1	8	6	6	2	0	0	6	6	0	0	1	0	0	5	4	0	0	1	0	0	5	4	0	0	17.6	13.4	13.4	72421	655	655	0	42959	3.1	0	0	14.5	14	0	0	3157200	100000	0	0
sp|P20357|MTAP2_MOUSE	sp|P20357|MTAP2_MOUSE	12	12	12	>sp|P20357|MTAP2_MOUSE Microtubule-associated protein 2 OS=Mus musculus GN=Map2 PE=1 SV=2	1	12	12	12	3	0	0	10	9	0	0	3	0	0	10	9	0	0	3	0	0	10	9	0	0	9.5	9.5	9.5	199.13	1828	1828	0	100.78	2.5	0	0	8.3	7.8	0	0	7881300	776260	0	0
sp|P26443|DHE3_MOUSE	sp|P26443|DHE3_MOUSE	6	6	6	>sp|P26443|DHE3_MOUSE Glutamate dehydrogenase 1, mitochondrial OS=Mus musculus GN=Glud1 PE=1 SV=1	1	6	6	6	3	3	4	4	1	4	1	3	3	4	4	1	4	1	3	3	4	4	1	4	1	11.5	11.5	11.5	61336	558	558	0	39.64	6.5	5.4	7	7.2	2	8.2	1.6	13062000	616060	4565600	1718200
sp|P27546|MAP4_MOUSE	sp|P27546|MAP4_MOUSE	6	6	6	>sp|P27546|MAP4_MOUSE Microtubule-associated protein 4 OS=Mus musculus GN=Map4 PE=1 SV=3	1	6	6	6	4	0	0	4	5	0	0	4	0	0	4	5	0	0	4	0	0	4	5	0	0	6.5	6.5	6.5	117.43	1125	1125	0	43108	4.3	0	0	4.4	5.1	0	0	6923100	1492000	0	0
sp|P29341|PABP1_MOUSE	sp|P29341|PABP1_MOUSE	7	7	7	>sp|P29341|PABP1_MOUSE Polyadenylate-binding protein 1 OS=Mus musculus GN=Pabpc1 PE=1 SV=2	1	7	7	7	0	4	7	0	0	3	3	0	4	7	0	0	3	3	0	4	7	0	0	3	3	12.6	12.6	12.6	70.67	636	636	0	60719	0	7.5	12.6	0	0	4.6	4.6	9715900	0	2747900	4753400
sp|P32067|LA_MOUSE	sp|P32067|LA_MOUSE	4	4	4	>sp|P32067|LA_MOUSE Lupus La protein homolog OS=Mus musculus GN=Ssb PE=1 SV=1	1	4	4	4	1	1	0	2	2	0	0	1	1	0	2	2	0	0	1	1	0	2	2	0	0	11.8	11.8	11.8	47756	415	415	0	34969	2.7	2.4	0	6	6	0	0	1692400	222200	0	0
sp|P38647|GRP75_MOUSE	sp|P38647|GRP75_MOUSE	3	3	3	>sp|P38647|GRP75_MOUSE Stress-70 protein, mitochondrial OS=Mus musculus GN=Hspa9 PE=1 SV=3	1	3	3	3	2	0	0	1	2	0	0	2	0	0	1	2	0	0	2	0	0	1	2	0	0	5.9	5.9	5.9	73.46	679	679	0	19017	3.4	0	0	2.5	4.6	0	0	655920	143190	0	0
sp|P40630|TFAM_MOUSE	sp|P40630|TFAM_MOUSE	3	3	3	>sp|P40630|TFAM_MOUSE Transcription factor A, mitochondrial OS=Mus musculus GN=Tfam PE=1 SV=2	1	3	3	3	0	0	0	2	2	0	0	0	0	0	2	2	0	0	0	0	0	2	2	0	0	9.5	9.5	9.5	27987	243	243	0	18001	0	0	0	6.2	6.2	0	0	2210300	0	0	0
sp|P42669|PURA_MOUSE	sp|P42669|PURA_MOUSE	8	8	8	>sp|P42669|PURA_MOUSE Transcriptional activator protein Pur-alpha OS=Mus musculus GN=Pura PE=1 SV=1	1	8	8	8	5	0	0	7	7	0	0	5	0	0	7	7	0	0	5	0	0	7	7	0	0	38.3	38.3	38.3	34883	321	321	0	224.39	17.1	0	0	36.8	36.8	0	0	197270000	42678000	0	0
sp|P49312|ROA1_MOUSE	sp|P49312|ROA1_MOUSE	4	4	4	>sp|P49312|ROA1_MOUSE Heterogeneous nuclear ribonucleoprotein A1 OS=Mus musculus GN=Hnrnpa1 PE=1 SV=2	1	4	4	4	1	0	0	4	1	0	0	1	0	0	4	1	0	0	1	0	0	4	1	0	0	20.3	20.3	20.3	34196	320	320	0	40109	5.6	0	0	20.3	5.6	0	0	3575800	1031900	0	0
sp|P63260|ACTG_MOUSE;sp|P60710|ACTB_MOUSE;sp|P63268|ACTH_MOUSE;sp|P68134|ACTS_MOUSE;sp|P68033|ACTC_MOUSE;sp|P62737|ACTA_MOUSE	sp|P63260|ACTG_MOUSE;sp|P60710|ACTB_MOUSE;sp|P63268|ACTH_MOUSE;sp|P68134|ACTS_MOUSE;sp|P68033|ACTC_MOUSE;sp|P62737|ACTA_MOUSE	3;3;2;2;2;2	3;3;2;2;2;2	3;3;2;2;2;2	>sp|P63260|ACTG_MOUSE Actin, cytoplasmic 2 OS=Mus musculus GN=Actg1 PE=1 SV=1;>sp|P60710|ACTB_MOUSE Actin, cytoplasmic 1 OS=Mus musculus GN=Actb PE=1 SV=1;>sp|P63268|ACTH_MOUSE Actin, gamma-enteric smooth muscle OS=Mus musculus GN=Actg2 PE=1 SV=1;>sp|P6813	6	3	3	3	2	0	0	1	1	0	0	2	0	0	1	1	0	0	2	0	0	1	1	0	0	11.7	11.7	11.7	41792	375	375;375;376;377;377;377	0	21531	9.1	0	0	2.7	2.7	0	0	1346800	549840	0	0
sp|P61979|HNRPK_MOUSE	sp|P61979|HNRPK_MOUSE	3	3	3	>sp|P61979|HNRPK_MOUSE Heterogeneous nuclear ribonucleoprotein K OS=Mus musculus GN=Hnrnpk PE=1 SV=1	1	3	3	3	1	0	0	3	2	0	0	1	0	0	3	2	0	0	1	0	0	3	2	0	0	8.6	8.6	8.6	50976	463	463	0	36299	3.7	0	0	8.6	6	0	0	3623200	463580	0	0
sp|P61982|1433G_MOUSE	sp|P61982|1433G_MOUSE	8	8	5	>sp|P61982|1433G_MOUSE 14-3-3 protein gamma OS=Mus musculus GN=Ywhag PE=1 SV=2	1	8	8	5	6	1	1	7	4	1	1	6	1	1	7	4	1	1	5	1	1	4	2	0	1	35.2	35.2	25.5	28302	247	247	0	140.27	28.3	5.7	5.7	31.2	19.8	2.8	5.7	26060000	2170700	296360	145420
sp|P62259|1433E_MOUSE	sp|P62259|1433E_MOUSE	4	2	2	>sp|P62259|1433E_MOUSE 14-3-3 protein epsilon OS=Mus musculus GN=Ywhae PE=1 SV=1	1	4	2	2	1	0	0	3	4	1	0	0	0	0	1	2	0	0	0	0	0	1	2	0	0	13.3	7.5	7.5	29174	255	255	0	17126	2.7	0	0	10.2	13.3	2.7	0	1133700	0	0	0
sp|P62631|EF1A2_MOUSE	sp|P62631|EF1A2_MOUSE	7	7	2	>sp|P62631|EF1A2_MOUSE Elongation factor 1-alpha 2 OS=Mus musculus GN=Eef1a2 PE=1 SV=1	1	7	7	2	4	0	0	6	7	0	0	4	0	0	6	7	0	0	1	0	0	1	2	0	0	19	19	7.6	50454	463	463	0	56084	9.7	0	0	13.8	19	0	0	80178000	11044000	0	0
sp|P63017|HSP7C_MOUSE;sp|P17156|HSP72_MOUSE;sp|P16627|HS71L_MOUSE;sp|Q61696|HS71A_MOUSE;sp|P17879|HS71B_MOUSE	sp|P63017|HSP7C_MOUSE	18;6;4;3;3	18;6;4;3;3	16;4;2;2;2	>sp|P63017|HSP7C_MOUSE Heat shock cognate 71 kDa protein OS=Mus musculus GN=Hspa8 PE=1 SV=1	5	18	18	16	7	0	1	15	14	0	0	7	0	1	15	14	0	0	6	0	1	14	12	0	0	39.2	39.2	37.5	70.87	646	646;633;641;641;642	0	323.31	12.8	0	1.2	34.7	31.1	0	0	114890000	6578800	0	174700
sp|P63101|1433Z_MOUSE	sp|P63101|1433Z_MOUSE	3	1	1	>sp|P63101|1433Z_MOUSE 14-3-3 protein zeta/delta OS=Mus musculus GN=Ywhaz PE=1 SV=1	1	3	1	1	2	1	0	3	3	2	0	1	1	0	1	1	1	0	1	1	0	1	1	1	0	11.8	5.7	5.7	27771	245	245	0	63965	8.6	5.7	0	11.8	11.8	8.6	0	2140500	530140	85961	0
sp|P68254|1433T_MOUSE	sp|P68254|1433T_MOUSE	3	1	1	>sp|P68254|1433T_MOUSE 14-3-3 protein theta OS=Mus musculus GN=Ywhaq PE=1 SV=1	1	3	1	1	1	0	1	3	3	1	0	0	0	1	1	1	0	0	0	0	1	1	1	0	0	11.8	5.7	5.7	27778	245	245	0	19679	2.9	0	5.7	11.8	11.8	2.9	0	2208500	0	0	55291
sp|P68372|TBB4B_MOUSE;sp|Q922F4|TBB6_MOUSE	sp|P68372|TBB4B_MOUSE;sp|Q922F4|TBB6_MOUSE	10;5	10;5	1;0	>sp|P68372|TBB4B_MOUSE Tubulin beta-4B chain OS=Mus musculus GN=Tubb4b PE=1 SV=1;>sp|Q922F4|TBB6_MOUSE Tubulin beta-6 chain OS=Mus musculus GN=Tubb6 PE=1 SV=1	2	10	10	1	5	0	0	9	9	0	0	5	0	0	9	9	0	0	0	0	0	0	1	0	0	27.6	27.6	2.7	49.83	445	445;447	0	278.18	13.7	0	0	24.9	23.4	0	0	37732000	1595600	0	0
sp|P68510|1433F_MOUSE	sp|P68510|1433F_MOUSE	5	3	3	>sp|P68510|1433F_MOUSE 14-3-3 protein eta OS=Mus musculus GN=Ywhah PE=1 SV=2	1	5	3	3	1	0	0	4	5	1	0	0	0	0	2	3	0	0	0	0	0	2	3	0	0	20.7	14.6	14.6	28211	246	246	0	28851	2.8	0	0	16.7	20.7	2.8	0	694840	0	0	0
sp|P99024|TBB5_MOUSE	sp|P99024|TBB5_MOUSE	9	2	2	>sp|P99024|TBB5_MOUSE Tubulin beta-5 chain OS=Mus musculus GN=Tubb5 PE=1 SV=1	1	9	2	2	5	0	0	8	7	0	0	0	0	0	1	1	0	0	0	0	0	1	1	0	0	24.3	6.1	6.1	49.67	444	444	0	11578	13.7	0	0	21.6	16.7	0	0	778980	0	0	0
sp|Q05920|PYC_MOUSE	sp|Q05920|PYC_MOUSE	7	7	7	>sp|Q05920|PYC_MOUSE Pyruvate carboxylase, mitochondrial OS=Mus musculus GN=Pc PE=1 SV=1	1	7	7	7	4	2	3	3	4	5	3	4	2	3	3	4	5	3	4	2	3	3	4	5	3	6.5	6.5	6.5	129.68	1178	1178	0	71581	4.2	2	3	3	3.8	4.4	3	3068500	356140	88219	185240
sp|Q3U0V1|FUBP2_MOUSE	sp|Q3U0V1|FUBP2_MOUSE	4	4	4	>sp|Q3U0V1|FUBP2_MOUSE Far upstream element-binding protein 2 OS=Mus musculus GN=Khsrp PE=1 SV=2	1	4	4	4	2	0	0	1	3	0	0	2	0	0	1	3	0	0	2	0	0	1	3	0	0	10	10	10	76775	748	748	0	26712	5.9	0	0	1.7	5.9	0	0	1226900	340790	0	0
sp|Q3UEB3|PUF60_MOUSE	sp|Q3UEB3|PUF60_MOUSE	3	3	3	>sp|Q3UEB3|PUF60_MOUSE Poly(U)-binding-splicing factor PUF60 OS=Mus musculus GN=Puf60 PE=1 SV=2	1	3	3	3	2	1	0	3	2	0	0	2	1	0	3	2	0	0	2	1	0	3	2	0	0	10.5	10.5	10.5	60248	564	564	0	76586	8.3	5.5	0	10.5	5	0	0	4747700	1710900	1660900	0
sp|Q3ULD5|MCCB_MOUSE	sp|Q3ULD5|MCCB_MOUSE	11	11	11	>sp|Q3ULD5|MCCB_MOUSE Methylcrotonoyl-CoA carboxylase beta chain, mitochondrial OS=Mus musculus GN=Mccc2 PE=1 SV=1	1	11	11	11	3	7	6	7	7	6	6	3	7	6	7	7	6	6	3	7	6	7	7	6	6	26.1	26.1	26.1	61378	563	563	0	174.25	8	16.2	14.9	17.2	16.2	14.2	14.2	61729000	419780	12992000	11971000
sp|Q3UV17|K22O_MOUSE;CON__Q7RTS7;CON__Q3SY84	sp|Q3UV17|K22O_MOUSE;CON__Q7RTS7	6;3;2	1;0;0	1;0;0	>sp|Q3UV17|K22O_MOUSE Keratin, type II cytoskeletal 2 oral OS=Mus musculus GN=Krt76 PE=1 SV=1;>Q7RTS7 SWISS-PROT:Q7RTS7 Tax_Id=9606 Gene_Symbol=KRT74 Keratin, type II cytoskeletal 74	3	6	1	1	2	3	2	3	2	4	5	1	1	1	1	0	1	1	1	1	1	1	0	1	1	8.4	1.5	1.5	62844	594	594;529;523	0	46.25	2.7	4	2.7	4.5	2.4	5.9	7.1	158430000	17167000	43308000	15020000
sp|Q501J6|DDX17_MOUSE;sp|Q61656|DDX5_MOUSE	sp|Q501J6|DDX17_MOUSE;sp|Q61656|DDX5_MOUSE	3;2	3;2	3;2	>sp|Q501J6|DDX17_MOUSE Probable ATP-dependent RNA helicase DDX17 OS=Mus musculus GN=Ddx17 PE=1 SV=1;>sp|Q61656|DDX5_MOUSE Probable ATP-dependent RNA helicase DDX5 OS=Mus musculus GN=Ddx5 PE=1 SV=2	2	3	3	3	0	0	0	1	3	0	0	0	0	0	1	3	0	0	0	0	0	1	3	0	0	5.2	5.2	5.2	72399	650	650;614	0	17.86	0	0	0	1.8	5.2	0	0	1095300	0	0	0
sp|Q60668|HNRPD_MOUSE	sp|Q60668|HNRPD_MOUSE	6	6	6	>sp|Q60668|HNRPD_MOUSE Heterogeneous nuclear ribonucleoprotein D0 OS=Mus musculus GN=Hnrnpd PE=1 SV=2	1	6	6	6	2	0	0	5	5	0	0	2	0	0	5	5	0	0	2	0	0	5	5	0	0	18.6	18.6	18.6	38354	355	355	0	168.34	6.8	0	0	16.1	18	0	0	120740000	21610000	0	0
sp|Q61545|EWS_MOUSE	sp|Q61545|EWS_MOUSE	3	3	3	>sp|Q61545|EWS_MOUSE RNA-binding protein EWS OS=Mus musculus GN=Ewsr1 PE=1 SV=2	1	3	3	3	1	1	2	1	3	0	0	1	1	2	1	3	0	0	1	1	2	1	3	0	0	5.5	5.5	5.5	68461	655	655	0	42432	2.1	2.1	3.2	2.1	5.5	0	0	2920500	593580	0	168650
sp|Q61990|PCBP2_MOUSE;sp|P57722|PCBP3_MOUSE;sp|P60335|PCBP1_MOUSE	sp|Q61990|PCBP2_MOUSE;sp|P57722|PCBP3_MOUSE;sp|P60335|PCBP1_MOUSE	4;3;2	4;3;2	4;3;2	>sp|Q61990|PCBP2_MOUSE Poly(rC)-binding protein 2 OS=Mus musculus GN=Pcbp2 PE=1 SV=1;>sp|P57722|PCBP3_MOUSE Poly(rC)-binding protein 3 OS=Mus musculus GN=Pcbp3 PE=1 SV=3;>sp|P60335|PCBP1_MOUSE Poly(rC)-binding protein 1 OS=Mus musculus GN=Pcbp1 PE=1 SV=1	3	4	4	4	2	0	0	1	2	0	0	2	0	0	1	2	0	0	2	0	0	1	2	0	0	15.5	15.5	15.5	38221	362	362;371;356	0	25717	9.4	0	0	3	6.1	0	0	1010000	409370	0	0
sp|Q64213|SF01_MOUSE	sp|Q64213|SF01_MOUSE	3	3	3	>sp|Q64213|SF01_MOUSE Splicing factor 1 OS=Mus musculus GN=Sf1 PE=1 SV=6	1	3	3	3	1	0	0	2	2	0	0	1	0	0	2	2	0	0	1	0	0	2	2	0	0	7.5	7.5	7.5	70402	653	653	0	17508	1.5	0	0	5.5	3.5	0	0	1078200	345280	0	0
sp|Q6P9K8|CSKI1_MOUSE	sp|Q6P9K8|CSKI1_MOUSE	3	3	3	>sp|Q6P9K8|CSKI1_MOUSE Caskin-1 OS=Mus musculus GN=Caskin1 PE=1 SV=2	1	3	3	3	1	0	0	3	3	0	0	1	0	0	3	3	0	0	1	0	0	3	3	0	0	4.2	4.2	4.2	150.49	1431	1431	0	39947	1.2	0	0	4.2	4.2	0	0	1198100	123040	0	0
sp|Q6PB66|LPPRC_MOUSE	sp|Q6PB66|LPPRC_MOUSE	10	10	10	>sp|Q6PB66|LPPRC_MOUSE Leucine-rich PPR motif-containing protein, mitochondrial OS=Mus musculus GN=Lrpprc PE=1 SV=2	1	10	10	10	2	0	0	6	7	0	0	2	0	0	6	7	0	0	2	0	0	6	7	0	0	8.4	8.4	8.4	156.61	1392	1392	0	121.64	1.8	0	0	4.7	6.3	0	0	8018500	1166200	0	0
sp|Q6PIC6|AT1A3_MOUSE;sp|Q6PIE5|AT1A2_MOUSE;sp|Q8VDN2|AT1A1_MOUSE	sp|Q6PIC6|AT1A3_MOUSE;sp|Q6PIE5|AT1A2_MOUSE;sp|Q8VDN2|AT1A1_MOUSE	3;2;2	3;2;2	2;1;1	>sp|Q6PIC6|AT1A3_MOUSE Sodium/potassium-transporting ATPase subunit alpha-3 OS=Mus musculus GN=Atp1a3 PE=1 SV=1;>sp|Q6PIE5|AT1A2_MOUSE Sodium/potassium-transporting ATPase subunit alpha-2 OS=Mus musculus GN=Atp1a2 PE=1 SV=1;>sp|Q8VDN2|AT1A1_MOUSE Sodium/po	3	3	3	2	1	0	1	3	2	0	0	1	0	1	3	2	0	0	0	0	1	2	1	0	0	4.6	4.6	3.2	111.69	1013	1013;1020;1023	0	28896	1.5	0	1.9	4.6	3.4	0	0	1527200	326230	0	78796
sp|Q7TMK9|HNRPQ_MOUSE	sp|Q7TMK9|HNRPQ_MOUSE	6	6	6	>sp|Q7TMK9|HNRPQ_MOUSE Heterogeneous nuclear ribonucleoprotein Q OS=Mus musculus GN=Syncrip PE=1 SV=2	1	6	6	6	1	1	2	5	4	0	1	1	1	2	5	4	0	1	1	1	2	5	4	0	1	10.3	10.3	10.3	69632	623	623	0	129.95	1.3	1.9	3.2	8.3	7.7	0	1.9	14494000	1127100	548660	395240
sp|Q7TMM9|TBB2A_MOUSE	sp|Q7TMM9|TBB2A_MOUSE	8	2	1	>sp|Q7TMM9|TBB2A_MOUSE Tubulin beta-2A chain OS=Mus musculus GN=Tubb2a PE=1 SV=1	1	8	2	1	4	0	0	8	5	0	0	0	0	0	2	0	0	0	0	0	0	1	0	0	0	21.6	6.1	2.7	49906	445	445	0	17918	11	0	0	21.6	11.2	0	0	1764500	0	0	0
sp|Q7TSJ2|MAP6_MOUSE	sp|Q7TSJ2|MAP6_MOUSE	18	18	18	>sp|Q7TSJ2|MAP6_MOUSE Microtubule-associated protein 6 OS=Mus musculus GN=Map6 PE=1 SV=2	1	18	18	18	5	0	0	16	15	0	0	5	0	0	16	15	0	0	5	0	0	16	15	0	0	26.9	26.9	26.9	96449	906	906	0	211.45	7.4	0	0	24.1	22.6	0	0	30569000	2105300	0	0
sp|Q80YN3|BCAS1_MOUSE	sp|Q80YN3|BCAS1_MOUSE	11	11	11	>sp|Q80YN3|BCAS1_MOUSE Breast carcinoma-amplified sequence 1 homolog OS=Mus musculus GN=Bcas1 PE=1 SV=3	1	11	11	11	7	0	0	10	10	0	0	7	0	0	10	10	0	0	7	0	0	10	10	0	0	20.2	20.2	20.2	67377	633	633	0	236.42	16.1	0	0	19.7	19	0	0	63715000	13505000	0	0
sp|Q8BXK8|AGAP1_MOUSE;sp|Q8VHH5|AGAP3_MOUSE	sp|Q8BXK8|AGAP1_MOUSE;sp|Q8VHH5|AGAP3_MOUSE	3;2	3;2	3;2	>sp|Q8BXK8|AGAP1_MOUSE Arf-GAP with GTPase, ANK repeat and PH domain-containing protein 1 OS=Mus musculus GN=Agap1 PE=1 SV=1;>sp|Q8VHH5|AGAP3_MOUSE Arf-GAP with GTPase, ANK repeat and PH domain-containing protein 3 OS=Mus musculus GN=Agap3 PE=1 SV=1	2	3	3	3	1	0	0	2	2	0	0	1	0	0	2	2	0	0	1	0	0	2	2	0	0	4.2	4.2	4.2	94.41	857	857;910	0	21.93	1.4	0	0	2.8	2.8	0	0	709540	188070	0	0
sp|Q8QZT1|THIL_MOUSE	sp|Q8QZT1|THIL_MOUSE	3	3	3	>sp|Q8QZT1|THIL_MOUSE Acetyl-CoA acetyltransferase, mitochondrial OS=Mus musculus GN=Acat1 PE=1 SV=1	1	3	3	3	0	0	0	1	3	0	0	0	0	0	1	3	0	0	0	0	0	1	3	0	0	10.4	10.4	10.4	44816	424	424	0	18564	0	0	0	3.1	10.4	0	0	3519600	0	0	0
sp|Q8VDJ3|VIGLN_MOUSE	sp|Q8VDJ3|VIGLN_MOUSE	5	5	5	>sp|Q8VDJ3|VIGLN_MOUSE Vigilin OS=Mus musculus GN=Hdlbp PE=1 SV=1	1	5	5	5	3	0	0	3	4	0	0	3	0	0	3	4	0	0	3	0	0	3	4	0	0	5.5	5.5	5.5	141.74	1268	1268	0	49906	3.3	0	0	3.3	4.6	0	0	3124100	611470	0	0
sp|Q8VDM6|HNRL1_MOUSE	sp|Q8VDM6|HNRL1_MOUSE	3	3	3	>sp|Q8VDM6|HNRL1_MOUSE Heterogeneous nuclear ribonucleoprotein U-like protein 1 OS=Mus musculus GN=Hnrnpul1 PE=1 SV=1	1	3	3	3	1	1	1	1	1	0	2	1	1	1	1	1	0	2	1	1	1	1	1	0	2	8	8	8	96001	859	859	0	17698	3.6	0.9	0.9	0.9	0.9	0	4.4	2052000	126260	448820	242350
sp|Q91V92|ACLY_MOUSE	sp|Q91V92|ACLY_MOUSE	5	5	5	>sp|Q91V92|ACLY_MOUSE ATP-citrate synthase OS=Mus musculus GN=Acly PE=1 SV=1	1	5	5	5	0	2	3	2	2	3	1	0	2	3	2	2	3	1	0	2	3	2	2	3	1	4.1	4.1	4.1	119.73	1091	1091	0	29507	0	1.7	2.7	1.7	1.7	2.5	1	2477200	0	171090	752190
sp|Q91WQ3|SYYC_MOUSE	sp|Q91WQ3|SYYC_MOUSE	5	5	5	>sp|Q91WQ3|SYYC_MOUSE Tyrosine--tRNA ligase, cytoplasmic OS=Mus musculus GN=Yars PE=1 SV=3	1	5	5	5	1	0	0	3	4	0	0	1	0	0	3	4	0	0	1	0	0	3	4	0	0	11	11	11	59105	528	528	0	38841	3	0	0	7.2	8.9	0	0	1806600	216800	0	0
sp|Q91Z31|PTBP2_MOUSE	sp|Q91Z31|PTBP2_MOUSE	7	7	7	>sp|Q91Z31|PTBP2_MOUSE Polypyrimidine tract-binding protein 2 OS=Mus musculus GN=Ptbp2 PE=1 SV=2	1	7	7	7	5	0	0	4	4	0	0	5	0	0	4	4	0	0	5	0	0	4	4	0	0	21.3	21.3	21.3	57488	531	531	0	104.13	14.9	0	0	13.6	9.8	0	0	22383000	6386700	0	0
sp|Q91ZA3|PCCA_MOUSE	sp|Q91ZA3|PCCA_MOUSE	3	3	3	>sp|Q91ZA3|PCCA_MOUSE Propionyl-CoA carboxylase alpha chain, mitochondrial OS=Mus musculus GN=Pcca PE=1 SV=2	1	3	3	3	1	1	1	3	2	0	1	1	1	1	3	2	0	1	1	1	1	3	2	0	1	5.8	5.8	5.8	79921	724	724	0	18857	2.1	2.1	2.1	5.8	3.7	0	2.1	847720	38662	87849	96156
sp|Q99020|ROAA_MOUSE	sp|Q99020|ROAA_MOUSE	3	3	3	>sp|Q99020|ROAA_MOUSE Heterogeneous nuclear ribonucleoprotein A/B OS=Mus musculus GN=Hnrnpab PE=1 SV=1	1	3	3	3	1	1	0	3	2	0	1	1	1	0	3	2	0	1	1	1	0	3	2	0	1	11.9	11.9	11.9	30831	285	285	0	61079	4.6	4.6	0	11.9	7.4	0	4.6	9162000	1998000	90760	0
sp|Q9CQV8|1433B_MOUSE	sp|Q9CQV8|1433B_MOUSE	5	2	2	>sp|Q9CQV8|1433B_MOUSE 14-3-3 protein beta/alpha OS=Mus musculus GN=Ywhab PE=1 SV=3	1	5	2	2	1	0	0	5	4	1	0	0	0	0	2	2	0	0	0	0	0	2	2	0	0	22	12.2	12.2	28086	246	246	0	13116	2.8	0	0	22	18.3	2.8	0	1240400	0	0	0
sp|Q9CWF2|TBB2B_MOUSE	sp|Q9CWF2|TBB2B_MOUSE	8	1	1	>sp|Q9CWF2|TBB2B_MOUSE Tubulin beta-2B chain OS=Mus musculus GN=Tubb2b PE=1 SV=1	1	8	1	1	4	0	0	7	6	0	0	0	0	0	0	1	0	0	0	0	0	0	1	0	0	21.6	2.7	2.7	49953	445	445	0	55205	11	0	0	18.9	13.9	0	0	90550	0	0	0
sp|Q9CXY6|ILF2_MOUSE	sp|Q9CXY6|ILF2_MOUSE	7	7	7	>sp|Q9CXY6|ILF2_MOUSE Interleukin enhancer-binding factor 2 OS=Mus musculus GN=Ilf2 PE=1 SV=1	1	7	7	7	0	0	0	6	5	0	0	0	0	0	6	5	0	0	0	0	0	6	5	0	0	29.5	29.5	29.5	43062	390	390	0	120.53	0	0	0	26.9	20.8	0	0	27251000	0	0	0
sp|Q9CZU6|CISY_MOUSE	sp|Q9CZU6|CISY_MOUSE	4	4	4	>sp|Q9CZU6|CISY_MOUSE Citrate synthase, mitochondrial OS=Mus musculus GN=Cs PE=1 SV=1	1	4	4	4	0	0	0	4	2	0	0	0	0	0	4	2	0	0	0	0	0	4	2	0	0	8.4	8.4	8.4	51736	464	464	0	23475	0	0	0	8.4	3.7	0	0	4678900	0	0	0
sp|Q9D6F9|TBB4A_MOUSE;sp|A2AQ07|TBB1_MOUSE;CON__ENSEMBL:ENSBTAP00000025008	sp|Q9D6F9|TBB4A_MOUSE	8;2;2	1;0;0	1;0;0	>sp|Q9D6F9|TBB4A_MOUSE Tubulin beta-4A chain OS=Mus musculus GN=Tubb4a PE=1 SV=3	3	8	1	1	4	0	0	7	7	0	0	1	0	0	0	0	0	0	1	0	0	0	0	0	0	20.7	2.7	2.7	49585	444	444;451;536	0	10755	9.5	0	0	18	18	0	0	0	0	0	0
sp|Q9D8N0|EF1G_MOUSE	sp|Q9D8N0|EF1G_MOUSE	3	3	3	>sp|Q9D8N0|EF1G_MOUSE Elongation factor 1-gamma OS=Mus musculus GN=Eef1g PE=1 SV=3	1	3	3	3	1	0	0	3	2	0	0	1	0	0	3	2	0	0	1	0	0	3	2	0	0	9.8	9.8	9.8	50.06	437	437	0	29266	5	0	0	9.8	8	0	0	2384700	449170	0	0
sp|Q9DBC3|CMTR1_MOUSE	sp|Q9DBC3|CMTR1_MOUSE	4	4	4	>sp|Q9DBC3|CMTR1_MOUSE Cap-specific mRNA (nucleoside-2-O-)-methyltransferase 1 OS=Mus musculus GN=Cmtr1 PE=1 SV=1	1	4	4	4	0	0	0	3	4	0	0	0	0	0	3	4	0	0	0	0	0	3	4	0	0	5.4	5.4	5.4	95675	837	837	0	46384	0	0	0	4.3	5.4	0	0	2587500	0	0	0
sp|Q9ERD7|TBB3_MOUSE	sp|Q9ERD7|TBB3_MOUSE	7	1	1	>sp|Q9ERD7|TBB3_MOUSE Tubulin beta-3 chain OS=Mus musculus GN=Tubb3 PE=1 SV=1	1	7	1	1	3	0	0	7	6	0	0	0	0	0	1	1	0	0	0	0	0	1	1	0	0	19.3	2.7	2.7	50418	450	450	0	61142	8.9	0	0	19.3	15.1	0	0	369160	0	0	0
sp|Q9JKN6|NOVA1_MOUSE	sp|Q9JKN6|NOVA1_MOUSE	7	7	7	>sp|Q9JKN6|NOVA1_MOUSE RNA-binding protein Nova-1 OS=Mus musculus GN=Nova1 PE=1 SV=2	1	7	7	7	3	0	0	6	5	0	0	3	0	0	6	5	0	0	3	0	0	6	5	0	0	19.3	19.3	19.3	51755	507	507	0	72707	8.5	0	0	17.8	12.4	0	0	17114000	1351300	0	0
sp|Q9QYR6|MAP1A_MOUSE	sp|Q9QYR6|MAP1A_MOUSE	72	72	71	>sp|Q9QYR6|MAP1A_MOUSE Microtubule-associated protein 1A OS=Mus musculus GN=Map1a PE=1 SV=2	1	72	72	71	25	0	0	54	51	0	1	25	0	0	54	51	0	1	24	0	0	53	50	0	1	36.9	36.9	36.6	300.14	2776	2776	0	323.31	11.6	0	0	27.8	25.7	0	0.5	443750000	39978000	0	0
sp|Q9QYS9|QKI_MOUSE	sp|Q9QYS9|QKI_MOUSE	11	11	11	>sp|Q9QYS9|QKI_MOUSE Protein quaking OS=Mus musculus GN=Qki PE=1 SV=1	1	11	11	11	6	0	0	11	8	0	0	6	0	0	11	8	0	0	6	0	0	11	8	0	0	35.5	35.5	35.5	37.67	341	341	0	279.32	19.1	0	0	35.5	26.1	0	0	85324000	18271000	0	0
sp|Q9WV92|E41L3_MOUSE	sp|Q9WV92|E41L3_MOUSE	6	6	6	>sp|Q9WV92|E41L3_MOUSE Band 4.1-like protein 3 OS=Mus musculus GN=Epb41l3 PE=1 SV=1	1	6	6	6	4	0	0	5	2	0	0	4	0	0	5	2	0	0	4	0	0	5	2	0	0	8.8	8.8	8.8	103.34	929	929	0	45251	6.5	0	0	7.4	3	0	0	6479700	1525100	0	0
sp|Q9Z1X4|ILF3_MOUSE	sp|Q9Z1X4|ILF3_MOUSE	5	5	5	>sp|Q9Z1X4|ILF3_MOUSE Interleukin enhancer-binding factor 3 OS=Mus musculus GN=Ilf3 PE=1 SV=2	1	5	5	5	0	0	0	5	5	0	0	0	0	0	5	5	0	0	0	0	0	5	5	0	0	7	7	7	96.02	898	898	0	68807	0	0	0	7	7	0	0	20689000	0	0	0
[truncated: 31 more columns]
